# Supplementary material for: Development, Evaluation, and Implementation of a House-Made Targeted Next-Generation Sequencing Spoligotyping in a French Laboratory
Source: Int J Mol Sci. 2022 Sep 25;23(19):11302. doi: 10.3390/ijms231911302 (PMC9569608; doi:10.3390/ijms231911302)
Supplement: Supplementary file 1 [file ijms-23-11302-s001.zip]

Archive with 2 entries (2 files):
- Supplementary online figures.pdf
- Supplementary online material - table S1.xlsx
