# Supplementary material for: Development, Evaluation, and Implementation of a House-Made Targeted Next-Generation Sequencing Spoligotyping in a French Laboratory
Source: Int J Mol Sci. 2022 Sep 25;23(19):11302. doi: 10.3390/ijms231911302 (PMC9569608; doi:10.3390/ijms231911302)
Supplement: Supplementary file 1 [file ijms-23-11302-s001.zip › Supplementary online material - table S1.xlsx]

## Sheet: Training set n=80
ID_sample	membrane-based spoligotyping	tNGS spoligotyping	in silico spoligotyping	Comparison membrane-based vs tNGS	Comparison tNGS vs in silico	Comparison membrane-based vs in silico
BK-08-66	nnnnnnnnnnnnnnnnnnoooonnnnnnnnnnoooonnnonnn	nnnnnnnnnnnnnnnnnnoooonnnnnnnnnnoooonnnonnn	nnnnnnnnnnnnnnnnnnoooonnnnnnnnnnoooonnnonnn	Concordant	Concordant	Concordant
BK-10-12	nnnnnnnnnnnnnnnnnnoooonnnnnnnnnnoooonnnonnn	nnnnnnnnnnnnnnnnnnoooonnnnnnnnnnoooonnnonnn	nnnnnnnnnnnnnnnnnnoooonnnnnnnnnnoooonnnonnn	Concordant	Concordant	Concordant
BK-10-32	nnnnnnnnooononnnnnnooooooooooooooooooonnnnn	nnnnnnnnooononnnnnnooooooooooooooooooonnnnn	nnnnnnnnooononnnnnnooooooooooooooooooonnnnn	Concordant	Concordant	Concordant
BK-10-37	nnnnnnnnnnnnnnnnnnnonnnnooooooonoooonnnonnn	nnnnnnnnnnnnnnnnnnnonnnnooooooonoooonnnonnn	nnnnnnnnnnnnnnnnnnnnnnnnoooooonnoooonnnonnn	Concordant	Discordant (spacer 20)	Discordant (spacer 20)
BK-10-49	nnnnnnnnooononnnnnnooooooooooooooooooonnnnn	nnnnnnnnooononnnnnnooooooooooooooooooonnnnn	nnnnnnnnooononnnnnnooooooooooooooooooonnnnn	Concordant	Concordant	Concordant
BK-10-96	nnnnnnnnnnnnnnnnnnnonnnnooooooonoooonnnonnn	nnnnnnnnnnnnnnnnnnnonnnnooooooonoooonnnonnn	nnnnnnnnnnnnnnnnnnnnnnnnoooooonnoooonnnonnn	Concordant	Discordant (spacer 20)	Discordant (spacer 20)
BK-11-13	nnnnnnnoooooooooooooooooooonnnnnoooonnnnnnn	nnnnnnnoooooooooooooooooooonnnnnoooonnnnnnn	nnnnnnnoooooooooooooooooooonnnnnoooonnnnnnn	Concordant	Concordant	Concordant
BK-11-14	nnnnnnnoooooooooooooooooooonnnnnoooonnnnnnn	nnnnnnnoooooooooooooooooooonnnnnoooonnnnnnn	nnnnnnnoooooooooooooooooooonnnnnoooonnnnnnn	Concordant	Concordant	Concordant
BK-11-57	nnnnnnnnnnnnnnnnnnoooonnnnnnnnnnoooonnnonnn	nnnnnnnnnnnnnnnnnnoooonnnnnnnnnnoooonnnonnn	nnnnnnnnnnnnnnnnnnoooonnnnnnnnnnoooonnnonnn	Concordant	Concordant	Concordant
BK-12-12	nnnnnnnnnnnnnonnnonnnnnnnnnnnnnnoooonnnnnnn	nnnnnnnnnnnnnonnnonnnnnnnnnnnnnnoooonnnnnnn	nnnnnnnnnnnnnonnnonnnnnnnnnnnnnnoooonnnnnnn	Concordant	Concordant	Concordant
BK-12-20	nnnnnnnnnnnnnonnnonnnnnnnnnnnnnnoooonnnnnnn	nnnnnnnnnnnnnonnnonnnnnnnnnnnnnnoooonnnnnnn	nnnnnnnnnnnnnonnnonnnnnnnnnnnnnnoooonnnnnnn	Concordant	Concordant	Concordant
BK-12-98	nnnnnnooooooooooooooooooonnnnnnnoooonnnnnnn	nnnnnnooooooooooooooooooonnnnnnnoooonnnnnnn	nnnnnnooooooooooooooooooonnnnnnnoooonnnnnnn	Concordant	Concordant	Concordant
BK-16-113	nnnnnnnnnnnnnnnnnnnnnnnnnnnnnnnnoooonnnnonn	nnnnnnnnnnnnnnnnnnnnnnnnnnnnnnnnoooonnnnonn	nnnnnnnnnnnnnnnnnnnnnnnnnnnnnnnnoooonnnnonn	Concordant	Concordant	Concordant
BK-17-06	nnnnnnnnnnnnnnnnnnnnnnooonnnnnnnoooonnnnnnn	nnnnnnnnnnnnnnnnnnnnnnooonnnnnnnoooonnnnnnn	nnnnnnnnnnnnnnnnnnnnnnooonnnnnnnoooonnnnnnn	Concordant	Concordant	Concordant
BK-17-07	oooooooooooooooooooooooooooooooooooooonnnnn	oooooooooooooooooooooooooooooooooooooonnnnn	ooooooooooooooooooooooooooooooooooooonnnnnn	Concordant	Discordant (spacer 38)	Discordant (spacer 38)
BK-17-08	nnnnnnnnnnnnonnnnnnnnnnnnnnnnnnnoooonnnnnnn	nnnnnnnnnnnnonnnnnnnnnnnnnnnnnnnoooonnnnnnn	nnnnnnnnnnnnonnnnnnnnnnnnnnnnnnnoooonnnnnnn	Concordant	Concordant	Concordant
BK-17-09	nnnoooonnonnnnnonnnoooooooooooooooonnnnnnnn	nnnoooonnonnnnnonnnoooooooooooooooonnnnnnnn	nnnoooonnonnnnnonnnoooooooooooooooonnnnnnnn	Concordant	Concordant	Concordant
BK-17-100	nnnnnnnnnnnnnnnnnnnnoooonnnnnnnnoooonnnnnnn	nnnnnnnnnnnnnnnnnnnnoooonnnnnnnnoooonnnnnnn	nnnnnnnnnnnnnnnnnnnnoooonnnnnnnnoooonnnnnnn	Concordant	Concordant	Concordant
BK-17-101	nnnnnnnnnnnnnnnnnnnnnnnnoooooooooooonnnnnnn	nnnnnnnnnnnnnnnnnnnnnnnnoooooooooooonnnnnnn	nnnnnnnnnnnnnnnnnnnnnnnnoooooooooooonnnnnnn	Concordant	Concordant	Concordant
BK-17-103	noooonnnnnnnnnnnnnnnoooonnnnnnnnoooonnnnnnn	noooonnnnnnnnnnnnnnnoooonnnnnnnnoooonnnnnnn	noooonnnnnnnnnnnnnnnoooonnnnnnnnoooonnnnnnn	Concordant	Concordant	Concordant
BK-17-104	oooooooooooooooooooooooooooooooooonnnnnnnnn	oooooooooooooooooooooooooooooooooonnnnnnnnn	oooooooooooooooooooooooooooooooooonnnnnnnnn	Concordant	Concordant	Concordant
BK-17-105	nnnnnnnnnnnnnnnnnnnnnnnnnnnnoooononnnnnonnn	nnnnnnnnnnnnnnnnnnnnnnnnnnnnoooononnnnnonnn	nnnnnnnnnnnnnnnnnnnnnnnnnnnnoooononnnnnonnn	Concordant	Concordant	Concordant
BK-17-106	nnnnnnnnnnnnnnnnnnnnnnnnnnnnnnonoooonnnnnnn	nnnnnnnnnnnnnnnnnnnnnnnnnnnnnnonoooonnnnnnn	nnnnnnnnnnnnnnnnnnnnnnnnnnnnnnnnoooonnnnnnn	Concordant	Discordant (spacer 31)	Discordant (spacer 31)
BK-17-107	nnnnnnnnnnnnnnnnnnnnnnnnnnnnnnnnoooonnnnnnn	nnnnnnnnnnnnnnnnnnnnnnnnnnnnnnnnoooonnnnnnn	nnnnnnnnnnnnnnnnnnnnnnnnnnnnnnnnoooonnnnnnn	Concordant	Concordant	Concordant
BK-17-108	nnnnnnnnnnnnnnnnnnnnnnnnnoooooooooooonnonnn	nnnnnnnnnnnnnnnnnnnnnnnnnoooooooooooonnonnn	nnnnnnnnnnnnnnnnnnnnnnnnnoooooooooooonnonnn	Concordant	Concordant	Concordant
BK-17-109	nnnnnnnnoonnnnnnnnnnnnnnnnnnnnnnoooonnnnnnn	nnnnnnnnoonnnnnnnnnnnnnnnnnnnnnnoooonnnnnnn	nnnnnnnnoonnnnnnnnnnnnnnnnnnnnnnoooonnnnnnn	Concordant	Concordant	Concordant
BK-17-11	nnnnnnnnnnnnnnnnnnnnnnnnnoooooonoooonnnnnnn	nnnnnnnnnnnnnnnnnnnnnnnnnoooooonoooonnnnnnn	nnnnnnnnnnnnnnnnnnnnnnnnnoooooonoooonnnnnnn	Concordant	Concordant	Concordant
BK-17-110	nnnnnnnnnnnnnnnnnnnonnonnnnnnnnnoooonnnnnnn	nnnnnnnnnnnnnnnnnnnonnonnnnnnnnnoooonnnnnnn	nnnnnnnnnnnnnnnnnnnonnonnnnnnnnnoooonnnnnnn	Concordant	Concordant	Concordant
BK-17-111	nnnnnnnnnnnnnnnnnnnnoooonnnnnnonoooonnnnnnn	nnnnnnnnnnnnnnnnnnnnoooonnnnnnonoooonnnnnnn	nnnnnnnnnnnnnnnnnnnnoooonnnnnnnnoooonnnnnnn	Concordant	Discordant (spacer 31)	Discordant (spacer 31)
BK-17-113	nnonnnnnnnnnnnnnnnnnoooonnnnnnnnoooonnnnnnn	nnonnnnnnnnnnnnnnnnnoooonnnnnnnnoooonnnnnnn	nnonnnnnnnnnnnnnnnnnoooonnnnnnnnoooonnnnnnn	Concordant	Concordant	Concordant
BK-17-114	nnnnnnnnnnnnonnnnnnnoooonnnnnnoooooooooonnn	nnnnnnnnnnnnonnnnnnnoooonnnnnnoooooooooonnn	nnnnnnnnnnnnonnnnnnnoooonnnnnnoooooooooonnn	Concordant	Concordant	Concordant
BK-17-115	nnnnnnnnnnnnnnnnnnnoononoooooooooonnonnnnnn	nnnnnnnnnnnnnnnnnnnoononoooooooooonnonnnnnn	nnnnnnnnnnnnnnnnnnnoononoooooooooonnonnnnnn	Concordant	Concordant	Concordant
BK-17-116	nnnnnnnnnnnnnnnnnnnnnnooonnnnnnnoooonnnnnnn	nnnnnnnnnnnnnnnnnnnnnnooonnnnnnnoooonnnnnnn	nnnnnnnnnnnnnnnnnnnnnnooonnnnnnnoooonnnnnnn	Concordant	Concordant	Concordant
BK-17-117	nnonnnnnnnnnnnnnnnnnoooonnnnnnnnoooonnnnnnn	nnonnnnnnnnnnnnnnnnnoooonnnnnnnnoooonnnnnnn	nnonnnnnnnnnnnnnnnnnoooonnnnnnnnoooonnnnnnn	Concordant	Concordant	Concordant
BK-17-118	nnnnnnnnnnnnnnnnnonnnnnnooooooooooooooooooo	nnnnnnnnnnnnnnnnnonnnnnnooooooooooooooooooo	nnnnnnnnnnnnnnnnnonnnnnnooooooooooooooooooo	Concordant	Concordant	Concordant
BK-17-119	nnnnnnooonnoonnnnnnnnnnnnnnnnnnnonnnnnonnnn	nnnnnnooonnoonnnnnnnnnnnnnnnnnnnonnnnnonnnn	nnnnnnooonnoonnnnnnnnnnnnnnnnnnnonnnnnonnnn	Concordant	Concordant	Concordant
BK-17-12	nnnoooonnnnnnnnnnnnnnnoooooooooooonnoonnnnn	nnnoooonnnnnnnnnnnnnnnoooooooooooonnoonnnnn	nnnoooonnnnnnnnnnnnnnnoooooooooooonnoonnnnn	Concordant	Concordant	Concordant
BK-17-120	nnnnnnnnnnnnnnnnnnnnnnnnnnnnnnonoooonnnnnnn	nnnnnnnnnnnnnnnnnnnnnnnnnnnnnnonoooonnnnnnn	nnnnnnnnnnnnnnnnnnnnnnnnnnnnnnnnoooonnnnnnn	Concordant	Discordant (spacer 31)	Discordant (spacer 31)
BK-17-121	nnnnnnnnnnnnnnnnonnnoooonnnnnnnnoooonnnnnnn	nnnnnnnnnnnnnnnnonnnoooonnnnnnnnoooonnnnnnn	nnnnnnnnnnnnnnnnonnnoooonnnnnnnnoooonnnnnnn	Concordant	Concordant	Concordant
BK-17-122	oooooooooooooooooooooooooooooooooonnnnnnnnn	oooooooooooooooooooooooooooooooooonnnnnnnnn	oooooooooooooooooooooooooooooooooonnnnnnnnn	Concordant	Concordant	Concordant
BK-17-123	nnonnnnnnnnnnnnnnnnnnnnnnnnnoooononnnnnnnnn	nnonnnnnnnnnnnnnnnnnnnnnnnnnoooononnnnnnnnn	nnonnnnnnnnnnnnnnnnnnnnnnnnnoooononnnnnnnnn	Concordant	Concordant	Concordant
BK-17-125	nnnnnnnnnnnnnnnnnnnnnnnnnnnnnnnnoooonnnnnnn	nnnnnnnnnnnnnnnnnnnnnnnnnnnnnnnnoooonnnnnnn	nnnnnnnnnnnnnnnnnnnnnnnnnnnnnnnnoooonnnnnnn	Concordant	Concordant	Concordant
BK-17-13	nnnnnnnnnnnnnnnnnnnnnnnnnnnnnnonoooonnnnnnn	nnnnnnnnnnnnnnnnnnnnnnnnnnnnnnonoooonnnnnnn	nnnnnnnnnnnnnnnnnnnnnnnnnnnnnnnnoooonnnnnnn	Concordant	Discordant (spacer 31)	Discordant (spacer 31)
BK-17-14	nnnnnnnnnnnnnnnnnnnnnnnnnnnnnnonoooonnnnnnn	nnnnnnnnnnnnnnnnnnnnnnnnnnnnnnonoooonnnnnnn	nnnnnnnnnnnnnnnnnnnnnnnnnnnnnnnnoooonnnnnnn	Concordant	Discordant (spacer 31)	Discordant (spacer 31)
BK-17-16	nnnnnnnnnnnnnnnnnnnnnnnnnoooooooooooonnonnn	nnnnnnnnnnnnnnnnnnnnnnnnnoooooooooooonnonnn	nnnnnnnnnnnnnnnnnnnnnnnnnoooooooooooonnonnn	Concordant	Concordant	Concordant
BK-17-17	nnnnnnnoonnnnnnnnnnnnnnnnnnnooonoooonnnnnnn	nnnnnnnoonnnnnnnnnnnnnnnnnnnooonoooonnnnnnn	nnnnnnnoonnnnnnnnnnnnnnnnnnnooonoooonnnnnnn	Concordant	Concordant	Concordant
BK-17-18	nnnnnnooonnnnnnnnnnnnooonnnnnnnnnnnnnnonnnn	nnnnnnooonnnnnnnnnnnnooonnnnnnnnnnnnnnonnnn	nnnnnnooonnnnnnnnnnnnooonnnnnnnnnnnnnnonnnn	Concordant	Concordant	Concordant
BK-17-19	nnnnnnnnnnnnnnnnnnnnoooonnnnnnnnoooonnnnnnn	nnnnnnnnnnnnnnnnnnnnoooonnnnnnnnoooonnnnnnn	nnnnnnnnnnnnnnnnnnnnoooonnnnnnnnoooonnnnnnn	Concordant	Concordant	Concordant
BK-17-20	nnnnoonnnnnnnnnnnnnnnnnnnnnnoooononnnnnnnnn	nnnnoonnnnnnnnnnnnnnnnnnnnnnoooononnnnnnnnn	nnnnoonnnnnnnnnnnnnnnnnnnnnnoooononnnnnnnnn	Concordant	Concordant	Concordant
BK-17-21	oooooooooooooooooooooooooooooooooonnnnnnnnn	oooooooooooooooooooooooooooooooooonnnnnnnnn	oooooooooooooooooooooooooooooooooonnnnnnnnn	Concordant	Concordant	Concordant
BK-17-22	nnnoooonnnnnnnnnnnnnnnoooooooooooonnnnnnnnn	nnnoooonnnnnnnnnnnnnnnoooooooooooonnnnnnnnn	nnnoooonnnnnnnnnnnnnnnoooooooooooonnnnnnnnn	Concordant	Concordant	Concordant
BK-17-23	nnnnnnnnnnnnnonnnnnnoooonnnnnnnnoooonnnnnnn	nnnnnnnnnnnnnnnnnnnnoooonnnnnnnnoooonnnnnnn	nnnnnnnnnnnnnnnnnnnnoooonnnnnnnnoooonnnnnnn	Discordant (spacer 14)	Concordant	Discordant (spacer 14)
BK-17-24	nnonnnnnonnnnnnonnnnonnnnnnnnnnnnnnnnnooooo	nnonnnnnonnnnnnonnnnonnnnnnnnnnnnnnnnnooooo	nnonnnnnonnnnnnonnnnonnnnnnnnnnnnnnnnnooooo	Concordant	Concordant	Concordant
BK-17-25	nnnnnnnnnnnnnnnnnnnnnnooonnnnnnnoooonnnnnnn	nnnnnnnnnnnnnnnnnnnnnnooonnnnnnnoooonnnnnnn	nnnnnnnnnnnnnnnnnnnnnnooonnnnnnnoooonnnnnnn	Concordant	Concordant	Concordant
BK-17-26	nnnnnnnnnnnnooooonnnnnnnnnnnnnnnoooonnnnnnn	nnnnnnnnnnnnooooonnnnnnnnnnnnnnnoooonnnnnnn	nnnnnnnnnnnnooooonnnnnnnnnnnnnnnoooonnnnnnn	Concordant	Concordant	Concordant
BK-17-27	nnnoooonnonnnnnnnnnoooooooooooooooonnnnnnnn	nnnoooonnonnnnnnnnnoooooooooooooooonnnnnnnn	nnnoooonnonnnnnnnnnoooooooooooooooonnnnnnnn	Concordant	Concordant	Concordant
BK-17-28	nnnnnnnnnnnnnnnnnnnnnnnnnnnnnnnnoooonnnnnnn	nnnnnnnnnnnnnnnnnnnnnnnnnnnnnnnnoooonnnnnnn	nnnnnnnnnnnnnnnnnnnnnnnnnnnnnnnnoooonnnnnnn	Concordant	Concordant	Concordant
BK-17-29	nnnnnnnnnnnnnnnnnnnnnnnnnnnnnnonoooonnnnnnn	nnnnnnnnnnnnnnnnnnnnnnnnnnnnnnonoooonnnnnnn	nnnnnnnnnnnnnnnnnnnnnnnnnnnnnnnnoooonnnnnnn	Concordant	Discordant (spacer 31)	Discordant (spacer 31)
BK-17-30	nnnnnnnnnnnooooonnnooooononnnnnnoooonoonnnn	nnnnnnnnnnnooooonnnooooononnnnnnoooonoonnnn	nnnnnnnnnnnooooonnnooooononnnnnnoooonoonnnn	Concordant	Concordant	Concordant
BK-17-31	nnnoooonnnnnnnnnnnnnnnoooooooooooonnnnnnnnn	nnnoooonnnnnnnnnnnnnnnoooooooooooonnnnnnnnn	nnnoooonnnnnnnnnnnnnnnoooooooooooonnnnnnnnn	Concordant	Concordant	Concordant
BK-17-32	nnnnnnnnnnnnnnnnnnnnnnnnnnnonnnnoooonnnonnn	nnnnnnnnnnnnnnnnnnnnnnnnnnnonnnnoooonnnonnn	nnnnnnnnnnnnnnnnnnnnnnnnnnnonnnnoooonnnonnn	Concordant	Concordant	Concordant
BK-17-33	nnnnnnnoooonoonnnnnnnnnnnnnnnnonoooonnnnnnn	nnnnnnnoooononnnnnnnnnnnnnnnnnonoooonnnnnnn	nnnnnnnoooononnnnnnnnnnnnnnnnnnnoooonnnnnnn	Discordant (spacer 14)	Discordant (spacer 31)	Discordant (spacer 14, 31)
BK-17-34	oooooooooooooooooooooooonoooooonoooonnnnnnn	oooooooooooooooooooooooonoooooonoooonnnnnnn	oooooooooooooooooooooooonoooooonoooonnnnnnn	Concordant	Concordant	Concordant
BK-17-74	nnnnnnnnooonnnnnnnnnoooonnnnnnnnoooonnnnnnn	nnnnnnnnooonnnnnnnnnoooonnnnnnnnoooonnnnnnn	nnnnnnnnooonnnnnnnnnoooonnnnnnnnoooonnnnnnn	Concordant	Concordant	Concordant
BK-17-75	nnonnnnnnnnnnnnnnnnnoooonnnnnnnnoooonnnnnnn	nnonnnnnnnnnnnnnnnnnoooonnnnnnnnoooonnnnnnn	nnonnnnnnnnnnnnnnnnnoooonnnnnnnnoooonnnnnnn	Concordant	Concordant	Concordant
BK-17-76	nnnnnnnnnnnnnnnnnnnnnnnnnoooooonoooonnnnnnn	nnnnnnnnnnnnnnnnnnnnnnnnnoooooonoooonnnnnnn	nnnnnnnnnnnnnnnnnnnnnnnnnoooooonoooonnnnnnn	Concordant	Concordant	Concordant
BK-17-77	nnnnnnnnnnnnnnnnnnnnoooonnnnnnnnoooonnnnnon	nnnnnnnnnnnnnnnnnnnnoooonnnnnnnnoooonnnnnon	nnnnnnnnnnnnnnnnnnnnoooonnnnnnnnoooonnnnnon	Concordant	Concordant	Concordant
BK-17-78	nnnnnnnnnnnnnnnnnnnnoooonnnnnnnnoooonnnnnnn	nnnnnnnnnnnnnnnnnnnnoooonnnnnnnnoooonnnnnnn	nnnnnnnnnnnnnnnnnnnnoooonnnnnnnnoooonnnnnnn	Concordant	Concordant	Concordant
BK-17-79	nnnoooonnonnnnnnnnnoooooooooooooooonnnnnnnn	nnnoooonnonnnnnnnnnoooooooooooooooonnnnnnnn	nnnoooonnonnnnnnnnnoooooooooooooooonnnnnnnn	Concordant	Concordant	Concordant
BK-17-80	oonnnnnnnnnnnnnnnnnnnnnnnoooooonoooonnnoonn	oonnnnnnnnnnnnnnnnnnnnnnnoooooonoooonnnoonn	oonnnnnnnnnnnnnnnnnnnnnnnoooooonoooonnnoonn	Concordant	Concordant	Concordant
BK-17-81	oooooooooooooooooooooooooooooooooonnnnnnnnn	oooooooooooooooooooooooooooooooooonnnnnnnnn	oooooooooooooooooooooooooooooooooonnnnnnnnn	Concordant	Concordant	Concordant
BK-17-83	nnnnnnnnnnnnnnnnnnnnnnnnoooooooooooonnnnnnn	nnnnnnnnnnnnnnnnnnnnnnnnoooooooooooonnnnnnn	nnnnnnnnnnnnnnnnnnnnnnnnoooooooooooonnnnnnn	Concordant	Concordant	Concordant
BK-17-86	onnnnnnnnnnnnnnnnnnnnnnnnnnnnnnnoooonnnonnn	onnnnnnnnnnnnnnnnnnnnnnnnnnnnnnnoooonnnonnn	onnnnnnnnnnnnnnnnnnnnnnnnnnnnnnnoooonnnonnn	Concordant	Concordant	Concordant
BK-17-88	nnnnnnnnnnnnnnnnnnnnnnnnnoooooooooooonnonnn	nnnnnnnnnnnnnnnnnnnnnnnnnoooooooooooonnonnn	nnnnnnnnnnnnnnnnnnnnnnnnnoooooooooooonnonnn	Concordant	Concordant	Concordant
BK-17-89	oooooooooooooooooooooooonnnnnnnnoooonnnnnnn	oooooooooooooooooooooooonnnnnnnnoooonnnnnnn	oooooooooooooooooooooooonnnnnnnnoooonnnnnnn	Concordant	Concordant	Concordant
BK-17-90	nnnoooonnonnnnnnnnnoooooooooooooooonnnnnnnn	nnnoooonnonnnnnnnnnoooooooooooooooonnnnnnnn	nnnoooonnonnnnnnnnnoooooooooooooooonnnnnnnn	Concordant	Concordant	Concordant
BK-17-91	nnnnnnnnnnnnnnnnnnnnnnnnnnnnnnnnoooonnnnnnn	nnnnnnnnnnnnnnnnnnnnnnnnnnnnnnnnoooonnnnnnn	nnnnnnnnnnnnnnnnnnnnnnnnnnnnnnnnoooonnnnnnn	Concordant	Concordant	Concordant
BK-17-92	nnnnnooonnnnnnnnnnnnnnnnnnnnnnnnoooonnnnnnn	nnnnnooonnnnnnnnnnnnnnnnnnnnnnnnoooonnnnnnn	nnnnnooonnnnnnnnnnnnnnnnnnnnnnnnoooonnnnnnn	Concordant	Concordant	Concordant
BK-17-94	nooooooooooooooooonnoooonnnnnnnnoooonnnonnn	nooooooooooooooooonnoooonnnnnnnnoooonnnonnn	nooooooooooooooooonnoooonnnnnnnnoooonnnonnn	Concordant	Concordant	Concordant
BK-17-99	oooooooooooooooooooooooooooooooooonnnnnnnnn	oooooooooooooooooooooooooooooooooonnnnnnnnn	oooooooooooooooooooooooooooooooooonnnnnnnnn	Concordant	Concordant	Concordant

## Sheet: Validation set n=64
ID_sample	membrane-based spoligotyping	tNGS spoligotyping	in silico spoligotyping	Comparison membrane-based vs tNGS	Comparison tNGS vs in silico	Comparison membrane-based vs in silico
BK-09-63	nnnnnnnnnnnnnnnnnnoooonnnnnnnnnnoooonnnonnn	nnnnnnnnnnnnnnnnnnoooonnnnnnnnnnoooonnnonnn	nnnnnnnnnnnnnnnnnnoooonnnnnnnnnnoooonnnonnn	Concordant	Concordant	Concordant
BK13-05	nnnnnnooooooooooooooooooonnnnnnnoooonnnnnnn	nnnnnnooooooooooooooooooonnnnnnnoooonnnnnnn	nnnnnnooooooooooooooooooonnnnnnnoooonnnnnnn	Concordant	Concordant	Concordant
BK13-117	nnnnnnnnnnnnnnnnnnnnnnnnnnnnnnonoooonnnnnnn	nnnnnnnnnnnnnnnnnnnnnnnnnnnnnnonoooonnnnnnn	nnnnnnnnnnnnnnnnnnnnnnnnnnnnnnnnoooonnnnnnn	Concordant	Discordant (spacer 31)	Discordant (spacer 31)
BK13-32	nnnnnnnnnnnnnnnnnnnnnonnnnnnnnnnoooonnnnnnn	nnnnnnnnnnnnnnnnnnnnnonnnnnnnnnnoooonnnnnnn	nnnnnnnnnnnnnnnnnnnnnonnnnnnnnnnoooonnnnnnn	Concordant	Concordant	Concordant
BK13-38	nnnnnnnnnnnnnnnnnnnnnonnnnnnnnnnoooonnnnnnn	nnnnnnnnnnnnnnnnnnnnnonnnnnnnnnnoooonnnnnnn	nnnnnnnnnnnnnnnnnnnnnonnnnnnnnnnoooonnnnnnn	Concordant	Concordant	Concordant
BK13-51	nnnnnnnnnnnnnnnnnnnnoooonnnnnnnnoooonnnnnnn	nnnnnnnnnnnnnnnnnnnnoooonnnnnnnnoooonnnnnnn	nnnnnnnnnnnnnnnnnnnnoooonnnnnnnnoooonnnnnnn	Concordant	Concordant	Concordant
BK13-78	nnnnnnnnnnnnnnnnnnnnoooonnnnnnnnoooonnnnnnn	nnnnnnnnnnnnnnnnnnnnoooonnnnnnnnoooonnnnnnn	nnnnnnnnnnnnnnnnnnnnoooonnnnnnnnoooonnnnnnn	Concordant	Concordant	Concordant
BK13-95	nnnnnnnnnnnnnnnnnnnnnnnnnnnnnnonoooonnnnnnn	nnnnnnnnnnnnnnnnnnnnnnnnnnnnnnonoooonnnnnnn	nnnnnnnnnnnnnnnnnnnnnnnnnnnnnnnnoooonnnnnnn	Concordant	Discordant (spacer 31)	Discordant (spacer 31)
BK14-113	oooooooooooooooooooooooooooooooooonnnnnnnnn	oooooooooooooooooooooooooooooooooonnnnnnnnn	oooooooooooooooooooooooooooooooooonnnnnnnnn	Concordant	Concordant	Concordant
BK14-120	oooooooooooooooooooooooooooooooooonnnnnnnnn	oooooooooooooooooooooooooooooooooonnnnnnnnn	oooooooooooooooooooooooooooooooooonnnnnnnnn	Concordant	Concordant	Concordant
BK14-78	nnnnnnnnnnnnnnnnnnnnnnnnnnnnnnonoooonnnnnnn	nnnnnnnnnnnnnnnnnnnnnnnnnnnnnnonoooonnnnnnn	nnnnnnnnnnnnnnnnnnnnnnnnnnnnnnnnoooonnnnnnn	Concordant	Discordant (spacer 31)	Discordant (spacer 31)
BK14-87	nnnnnnnnnnnnnnnnnnnnnnnnnnnnnnonoooonnnnnnn	nnnnnnnnnnnnnnnnnnnnnnnnnnnnnnonoooonnnnnnn	nnnnnnnnnnnnnnnnnnnnnnnnnnnnnnnnoooonnnnnnn	Concordant	Discordant (spacer 31)	Discordant (spacer 31)
BK14-88	nnnnnnnnnnnnoooonnnoooooooooooooooooonnnnoo	nnnnnnnnnnnnoooonnnoooooooooooooooooonnnnoo	nnnnnnnnnnnnoooonnnoooooooooooooooooonnnnoo	Concordant	Concordant	Concordant
BK15-01	nnnnnnnnnnnnnnnnnnnnnnnnnnnnnnonoooonnnnnnn	nnnnnnnnnnnnnnnnnnnnnnnnnnnnnnonoooonnnnnnn	nnnnnnnnnnnnnnnnnnnnnnnnnnnnnnnnoooonnnnnnn	Concordant	Discordant (spacer 31)	Discordant (spacer 31)
BK15-84	nnnnnnnnnnnnnnnnnnnnnnnnnnnnnnnnoooonnnonnn	nnnnnnnnnnnnnnnnnnnnnnnnnnnnnnnnoooonnnonnn	nnnnnnnnnnnnnnnnnnnnnnnnnnnnnnnnoooonnnonnn	Concordant	Concordant	Concordant
BK15-90	nnnnnnnnnnnnnnnnnnnnnnnnnnnnnnnnoooonnnonnn	nnnnnnnnnnnnnnnnnnnnnnnnnnnnnnnnoooonnnonnn	nnnnnnnnnnnnnnnnnnnnnnnnnnnnnnnnoooonnnonnn	Concordant	Concordant	Concordant
BK15-93	oooooooooooooooooooooooooooooooooonnnnnnnnn	oooooooooooooooooooooooooooooooooonnnnnnnnn	oooooooooooooooooooooooooooooooooonnnnnnnnn	Concordant	Concordant	Concordant
BK15-94	oooooooooooooooooooooooooooooooooonnnnnnnnn	oooooooooooooooooooooooooooooooooonnnnnnnnn	oooooooooooooooooooooooooooooooooonnnnnnnnn	Concordant	Concordant	Concordant
BK16-102	nnnnnnnnnnnnnnnnnnoooonnnnnnnnnnoooonnnonnn	nnnnnnnnnnnnnnnnnnoooonnnnnnnnnnoooonnnonnn	nnnnnnnnnnnnnnnnnnoooonnnnnnnnnnoooonnnonnn	Concordant	Concordant	Concordant
BK16-44	nnnnnnnnnnnnnnnnnnnnnnooonnnnnnnoooonnnnnnn	nnnnnnnnnnnnnnnnnnnnnnooonnnnnnnoooonnnnnnn	nnnnnnnnnnnnnnnnnnnnnnooonnnnnnnoooonnnnnnn	Concordant	Concordant	Concordant
BK16-47	nnnnnnnnnnnnnnnnnnnnnnooonnnnnnnoooonnnnnnn	nnnnnnnnnnnnnnnnnnnnnnooonnnnnnnoooonnnnnnn	nnnnnnnnnnnnnnnnnnnnnnooonnnnnnnoooonnnnnnn	Concordant	Concordant	Concordant
BK16-80	nnnnnnnnnnnnnnnnnnnnnnnnnnnnnnnooooonnnnnnn	nnnnnnnnnnnnnnnnnnnnnnnnnnnnnnnnoooonnnnnnn	nnnnnnnnnnnnnnnnnnnnnnnnnnnnnnnnoooonnnnnnn	Discordant (spacer 32)	Concordant	Discordant (spacer 32)
BK16-87	nnnnnnnnnnnnnnnnnnnnnnnnnnnnnnnooooonnnnnnn	nnnnnnnnnnnnnnnnnnnnnnnnnnnnnnnnoooonnnnnnn	nnnnnnnnnnnnnnnnnnnnnnnnnnnnnnnnoooonnnnnnn	Discordant (spacer 32)	Concordant	Discordant (spacer 32)
BK-17-10	nnnnnnnnnnnnnnnnnnnnoooonnnnnnnnoooonnnnnnn	nnnnnnnnnnnnnnnnnnnnoooonnnnnnnnoooonnnnnnn	nnnnnnnnnnnnnnnnnnnnoooonnnnnnnnoooonnnnnnn	Concordant	Concordant	Concordant
BK-17-125	nnnnnnnnnnnnnnnnnnnnnnnnnnnnnnnnoooonnnnnnn	nnnnnnnnnnnnnnnnnnnnnnnnnnnnnnnnoooonnnnnnn	nnnnnnnnnnnnnnnnnnnnnnnnnnnnnnnnoooonnnnnnn	Concordant	Concordant	Concordant
BK-17-126	nnonnnnnnnnnnnnnnnnnnnnnnnnnoooononnnnnnnnn	nnonnnnnnnnnnnnnnnnnnnnnnnnnoooononnnnnnnnn	nnonnnnnnnnnnnnnnnnnnnnnnnnnoooononnnnnnnnn	Concordant	Concordant	Concordant
BK-17-15	nnnnnnnnnnnnnnnnnnnnnnnnnnnnnnnnoooonnnonnn	nnnnnnnnnnnnnnnnnnnnnnnnnnnnnnonoooonnnonnn	nnnnnnnnnnnnnnnnnnnnnnnnnnnnnnnnoooonnnonnn	Discordant (spacer 31)	Discordant (spacer 31)	Concordant
BK-17-38	nnnnnnooooooooooooooooooonnnnnnnoooonnnnnnn	nnnnnnooooooooooooooooooonnnnnnnoooonnnnnnn	nnnnnnooooooooooooooooooonnnnnnnoooonnnnnnn	Concordant	Concordant	Concordant
BK-17-42	nnonnnnnonnnnnnonnnnnnnnnnnnnnnnnnnnnnooooo	nnonnnnnonnnnnnonnnnnnnnnnnnnnnnnnnnnnooooo	nnonnnnnonnnnnnonnnnnnnnnnnnnnnnnnnnnnooooo	Concordant	Concordant	Concordant
BK-17-43	nnnnoonnnnnnonnnnnnnnnnnnnnnnnnnoooonnnonnn	nnnnoonnnnnnonnnnnnnnnnnnnnnnnnnoooonnnonnn	nnnnoonnnnnnonnnnnnnnnnnnnnnnnnnoooonnnonnn	Concordant	Concordant	Concordant
BK-17-44	nnooonnoonnnnnnononnnnnnnnnnnnonnnnnnnooooo	nnooonnoonnnnnnononnnnnnnnnnnnonnnnnnnooooo	nnooonnoonnnnnnononnnnnnnnnnnnonnnnnnnooooo	Concordant	Concordant	Concordant
BK-17-45	nnnnnnnnnnnooooonnnooooononnnnnnoooonoonnnn	nnnnnnnnnnnooooonnnooooononnnnnnoooonoonnnn	nnnnnnnnnnnooooonnnooooononnnnnnoooonoonnnn	Concordant	Concordant	Concordant
BK-17-52	nnnnnnnnnnnnnnnnnnnnnnnnnoooooonoooonnnnnnn	nnnnnnnnnnnnnnnnnnnnnnnnnoooooonoooonnnnnnn	nnnnnnnnnnnnnnnnnnnnnnnnnoooooonoooonnnnnnn	Concordant	Concordant	Concordant
BK-17-53	nnnnnnnnnnnnnnnnnnnnnnnnnnnnnnnnoooonnnnnnn	nnnnnnnnnnnnnnnnnnnnnnnnnnnnnnnnoooonnnnnnn	nnnnnnnnnnnnnnnnnnnnnnnnnnnnnnnnoooonnnnnnn	Concordant	Concordant	Concordant
BK-17-54	nnnnnnnnnnnnnnnnnnnnnnooonnnnnnnoooonnnnnnn	nnnnnnnnnnnnnnnnnnnnnnooonnnnnnnoooonnnnnnn	nnnnnnnnnnnnnnnnnnnnnnooonnnnnnnoooonnnnnnn	Concordant	Concordant	Concordant
BK-17-56	oooooooooooooooooooooooooooooooooonnnnnnnnn	oooooooooooooooooooooooooooooooooonnnnnnnnn	oooooooooooooooooooooooooooooooooonnnnnnnnn	Concordant	Concordant	Concordant
BK-17-57	nnnoooonnnnnnnnnnnnnnnoooooooooooonnoonnnnn	nnnoooonnnnnnnnnnnnnnnoooooooooooonnoonnnnn	nnnoooonnnnnnnnnnnnnnnoooooooooooonnoonnnnn	Concordant	Concordant	Concordant
BK-17-58	nnnnnnnnnnnnonnnnnnnoooonnnnnnnnoooononnnnn	nnnnnnnnnnnnonnnnnnnoooonnnnnnnnoooononnnnn	nnnnnnnnnnnnonnnnnnnoooonnnnnnnnoooononnnnn	Concordant	Concordant	Concordant
BK-17-59	oooooooooooooooooooooooonnnnnnnnoooonnnnnnn	oooooooooooooooooooooooonnnnnnnnoooonnnnnnn	oooooooooooooooooooooooonnnnnnnnoooonnnnnnn	Concordant	Concordant	Concordant
BK-17-60	nnnnnnnnnnnnnnnnnnnnnnnnnnnnnnnnoooonnnnnnn	nnnnnnnnnnnnnnnnnnnnnnnnnnnnnnnnoooonnnnnnn	nnnnnnnnnnnnnnnnnnnnnnnnnnnnnnnnoooonnnnnnn	Concordant	Concordant	Concordant
BK-17-61	nnnnnnnnnnnnnnnnnnnnoooonnnnnnnnoooonnnnnon	nnnnnnnnnnnnnnnnnnnnoooonnnnnnnnoooonnnnnon	nnnnnnnnnnnnnnnnnnnnoooonnnnnnnnoooonnnnnon	Concordant	Concordant	Concordant
BK-17-64	nnnnnnnnnnnnnnnnnnnnnnnnnnnnnnnnoooonnnnnnn	nnnnnnnnnnnnnnnnnnnnnnnnnnnnnnnnoooonnnnnnn	nnnnnnnnnnnnnnnnnnnnnnnnnnnnnnnnoooonnnnnnn	Concordant	Concordant	Concordant
BK-17-65	nnnnnnnnnnnnnnnnnnnnnnooonnnnnnnoooonnnnnnn	nnnnnnnnnnnnnnnnnnnnnnooonnnnnnnoooonnnnnnn	nnnnnnnnnnnnnnnnnnnnnnooonnnnnnnoooonnnnnnn	Concordant	Concordant	Concordant
BK-17-68	noooonnnnnnnnnnnnnnnoooonnnnnnnnoooonnnnnnn	noooonnnnnnnnnnnnnnnoooonnnnnnnnoooonnnnnnn	noooonnnnnnnnnnnnnnnoooonnnnnnnnoooonnnnnnn	Concordant	Concordant	Concordant
BK-17-70	nnnnnnnnnnnnnnnnnnnnoooonnnnnnnnoooonnnnnnn	nnnnnnnnnnnnnnnnnnnnoooonnnnnnnnoooonnnnnnn	nnnnnnnnnnnnnnnnnnnnoooonnnnnnnnoooonnnnnnn	Concordant	Concordant	Concordant
BK-17-71	nnnnnnnnnnnnnnnnnonnnnnnnnnnnnnnoooonnoooon	nnnnnnnnnnnnnnnnnonnnnnnnnnnnnnnoooonnoooon	nnnnnnnnnnnnnnnnnonnnnnnnnnnnnnnoooonnoooon	Concordant	Concordant	Concordant
BK-17-72	nnnnnnnnnnnnnnnnnnnnnnnnnnnnnnonoooonnnnnnn	nnnnnnnnnnnnnnnnnnnnnnnnnnnnnnonoooonnnnnnn	nnnnnnnnnnnnnnnnnnnnnnnnnnnnnnnnoooonnnnnnn	Concordant	Discordant (spacer 31)	Discordant (spacer 31)
BK-17-73	nnnnnnoooooooooooonnnnnnoooooonnoooonnnnnnn	nnnnnnoooooooooooonnnnnnooooooonoooonnnnnnn	nnnnnnoooooooooooonnnnnnoooooonnoooonnnnnnn	Discordant (spacer 31)	Discordant (spacer 31)	Concordant
BK-17-77	nnnnnnnnnnnnnnnnnnnnnnnnnnnnnnnnoooonnnnnnn	nnnnnnnnnnnnnnnnnnnnnnnnnnnnnnnnoooonnnnnnn	nnnnnnnnnnnnnnnnnnnnnnnnnnnnnnnnoooonnnnnnn	Concordant	Concordant	Concordant
BK-17-96	nnnoooonnonnnnnnnnnoooooooooooooooonnnnnnnn	nnnoooonnonnnnnnnnnoooooooooooooooonnnnnnnn	nnnoooonnonnnnnnnnnoooooooooooooooonnnnnnnn	Concordant	Concordant	Concordant
BK-17-97	nnnnnnooonnnnnnnnnnnnnnnnnnnnnnnonnnnnonnnn	nnnnnnooonnnnnnnnnnnnnnnnnnnnnnnonnnnnonnnn	nnnnnnooonnnnnnnnnnnnnnnnnnnnnnnonnnnnonnnn	Concordant	Concordant	Concordant
BK-17-98	nnnnnnnnnnnnnnnnnnnnnnnnnnnnnnonoooonnnonnn	nnnnnnnnnnnnnnnnnnnnnnnnnnnnnnonoooonnnonnn	nnnnnnnnnnnnnnnnnnnnnnnnnnnnnnnnoooonnnonnn	Concordant	Discordant (spacer 31)	Discordant (spacer 31)
BK-19-05	nnnnnnooonnnnnnnnnnnnonnnnnnnnnnonnnnnonnnn	nnnnnnooonnnnnnnnnnnnonnnnnnnnnnonnnnnonnnn	nnnnnnooonnnnnnnnnnnnonnnnnnnnnnonnnnnonnnn	Concordant	Concordant	Concordant
BK-19-115	nnnnnnooonnnnnnnnnnnnnnnnnnnnnnnnnnnnnonnnn	nnnnnnooonnnnnnnnnnnnnnnnnnnnnnnnnnnnnonnnn	nnnnnnooonnnnnnnnnnnnnnnnnnnnnnnnnnnnnonnnn	Concordant	Concordant	Concordant
BK-19-121	nnonnnnnonnnnnnonnnnonnnnnnnnnnnnnnnnnooooo	nnonnnnnonnnnnnonnnnonnnnnnnnnnnnnnnnnooooo	nnonnnnnonnnnnnonnnnonnnnnnnnnnnnnnnnnooooo	Concordant	Concordant	Concordant
BK-19-163	nnnnnnnnnnoooonnnnnnnooonoooooooooooooooooo	nnnnnnnnnnoooonnnnnnnooonoooooooooooooooooo	nnnnnnnnnnoooonnnnnnnooonoooooooooooooooooo	Concordant	Concordant	Concordant
BK-19-21	nnonnnnnonnnnnnonnnnonnnnnnnnnnnnnnnnnooooo	nnonnnnnonnnnnnonnnnonnnnnnnnnnnnnnnnnooooo	nnonnnnnonnnnnnonnnnonnnnnnnnnnnnnnnnnooooo	Concordant	Concordant	Concordant
BK-19-59	nnonnnnnonnnnnnonnnnonnnnnnnnnnnnnnnonooooo	nnonnnnnonnnnnnonnnnonnnnnnnnnnnnnnnonooooo	nnonnnnnonnnnnnonnnnonnnnnnnnnnnnnnnonooooo	Concordant	Concordant	Concordant
BK-19-61	nnonnnnnonnnnnnonnnnonnnnnnnnnnnnnnnonooooo	nnonnnnnonnnnnnonnnnonnnnnnnnnnnnnnnonooooo	nnonnnnnonnnnnnonnnnonnnnnnnnnnnnnnnonooooo	Concordant	Concordant	Concordant
BK-19-69	nnonnnnnonnnnnnonnnnonnnnnnnnnnnnnnnnnooooo	nnonnnnnonnnnnnonnnnonnnnnnnnnnnnnnnnnooooo	nnonnnnnonnnnnnonnnnonnnnnnnnnnnnnnnnnooooo	Concordant	Concordant	Concordant
BK-20-17	oooooooooooooooooooooooooooooooooonnnnnnnnn	oooooooooooooooooooooooooooooooooonnnnnnnnn	oooooooooooooooooooooooooooooooooonnnnnnnnn	Concordant	Concordant	Concordant
BK-20-44	nnnnnnnnnnnnnnnnnnnnnnnnnnnnnnnnoooonnnnnon	nnnnnnnnnnnnnnnnnnnnnnnnnnnnnnnnoooonnnnnon	nnnnnnnnnnnnnnnnnnnnnnnnnnnnnnnnoooonnnnnon	Concordant	Concordant	Concordant
BK-20-48	nnnnnnnnnnnnnnnnnnnnnnnnnnnnnnnnoooonnnnnon	nnnnnnnnnnnnnnnnnnnnnnnnnnnnnnnnoooonnnnnon	nnnnnnnnnnnnnnnnnnnnnnnnnnnnnnnnoooonnnnnon	Concordant	Concordant	Concordant
BLM15-161	nnnnnnnnnnnnnnnnnnoooonnnnnnnnnnoooonnnonnn	nnnnnnnnnnnnnnnnnnoooonnnnnnnnnnoooonnnonnn	nnnnnnnnnnnnnnnnnnoooonnnnnnnnnnoooonnnonnn	Concordant	Concordant	Concordant
